# Supplementary material for: Advances in the Mechanistic Understanding of Iron Oxide Nanoparticles’ Radiosensitizing Properties
Source: Nanomaterials (Basel). 2023 Jan 2;13(1):201. doi: 10.3390/nano13010201 (PMC9823929; doi:10.3390/nano13010201)
Supplement: Supplementary file 1 [file nanomaterials-13-00201-s001.zip]

Archive with 1 entries (1 files):
- nanomaterials-2082492-supplementary.pdf
